# Supplementary material for: An explorable model of an adverse outcome pathway of cytokine release syndrome related to the administration of immunomodulatory biotherapeutics and cellular therapies
Source: Front Immunol. 2025 Aug 8;16:1601670. doi: 10.3389/fimmu.2025.1601670 (PMC12371706; doi:10.3389/fimmu.2025.1601670)
Supplement: Supplementary file 1 [file Supplementaryfile1.xlsx]

## Sheet: Biomarkers
KE	Modulation	Name	HGNC Name	UniProt	Category	Receptors	Receptor UniProt	Source cells	Biological Consequence	Target cells	PMID	Test system	Comment
4, AO	Up	CRP	CRP	P02741	soluble	n/a (clinical parameter)	n/a	Hepatocytes/smooth muscle cells	Inflammation, coagulation, fever, complement	N/A	27076371, 28924019
4, AO	Up	Ferritin	FTL, FTH1, FTMT	P02792, P02794, Q8N4E7	soluble	n/a (clinical parameter)	n/a	Hepatocytes/smooth muscle cells/Kupffer cells	Inflammation	N/A	27076371, 28924019		HLH marker, associated with abnormal Macro activation (MAS)
2,3,4	Up	MCP1	CCL2	P13500	soluble	CCR2	P41597	Macrophages (KE2/3), DCs (KE2/3), Monocytes (KE2/3), Endothelial cells (KE2/3)	Recruitment of monocytes and macrophages	Monocytes (KE2/3), Macrophages (KE2/3)	29387417
3,4	Up	vWF	VWF	P04275	soluble	P1BA, GP1BB	P07359, P13224	Endothelial cells	homeostastis, coagulation cascade	platelets	28924019
3,4	Up	ANGP2/1	ANGP2, ANGP1	O15123, Q15389	soluble	TEK	Q02763	Endothelial cells (KE2/3)	Vascular leakage, marker for activation of endothelial cells	Endothelial cells (KE3/4)	28924019		Ratio of ANGP2/ANGP1
2,3,4	Up	IL-6	IL6	P05231	soluble	IL6R, IL6ST	P08887, P40189	Monocytes (KE2/3), Macrophages (KE2/3), Endothelial Cells (KE2/3)	Leads to systemic inflammation, pyrogenic, promote T effector cell differentiation, promote CRP and fibrinogen production from hepatocytes	Bystander T cells (KE2/3), Monocytes (KE2/3), Macrophages (KE2/3), Hepatocytes (KE4)	27381687, 29387417, 27076371
4, AO	Initial elevation and subsequent decrease	Fibrinogen	FGA, FGB, FGG	P02671, P02675, P02679	soluble	ITGA2B, ITGB3	P08514, P05106	Hepatocytes/platelets	Coagulation: Note - increases early in CRS and decreases over time		27076371, 28924019	Prothrombin time/APTT in patients
4, AO	Up	Prothrombin	F2	P00734	soluble	n/a: converts fibrinogen to fibrin and activates factors V, VII, VIII, XIII, and, in complex with thrombomodulin, protein C	n/a	Hepatocytes	Coagulation	N/A	27076371, 28924019	Prothrombin time/APTT in patients
1,2,3,4	Up	IFNy	IFNG	P01579	soluble	IFNGR1, IFNGR2	P15260, P38484	CART Cells (KE1), Target T Cells (KE1), Bystander T Cells (KE2/3)	Activation of macrophages, promotes Th1 responses	Antigen expressing cells and bystander cells (cell death) (KE1), Macrophages (Activation KE2/3), Monocytes (Activation KE2/3), Bystander T cells (Activation KE2/3), Endothelial Cells (Activation KE3)	34002066, 27076371
1,2,3,4	Up	TNFa	TNF	P01375	soluble	TNFRSF1A, TNFRSF1B	P19438, P20333	CART Cells (KE1), Target T Cells (KE1), Bystander T Cells (KE2/3), Endothelial Cells (KE3/4), Macrophages (KE3/4), Kupffer Cells (KE4/AO)	Pyrotopic cytokine - contributes to fever development and inflammation	Antigen expressing cells and bystander cells (cell death) (KE1), Macrophages (Activation KE2/3), Monocytes (Activation KE2/3), Bystander T cells (Activation KE2/3), Endothelial Cells (Activation KE2/3)	34002066, 32232846
2,3,4	Up	IL-1b	IL1B	P01584	soluble	IL1R1, L1RAP	P14778, Q9NPH3	Macrophages/Monocytes/activated endothelial cells	Activates monocytes, neutrophils, macrophages, B cells, T cells, and epithelial cells, driving inflammation and fever	Monocytes/neutrophils/macrophages/B cells/T cells/epithelial cells	34002066
AO	Up	LDH	LDHA, LDHB, LDHC	P00338, P07195, P07864	soluble	not visualised on the map	not visualised on the map	Damaged cells	Marker for tissue damage		27076371
2,3,4	Up	IL-8	CXCL8	P10145	soluble	CXCR1, CXCR2	P25024, P25025	Monocytes (KE2/3), macrophages (KE2/3), Endothelial Cells (KE2/3)	Recruitment of neutrophils, promotor of angiogenesis	Neutrophils (KE3/4), other granulocytes	34002066, 32232846
4, AO	Up	Activated complement factors (e.g. C3a, C5a etc)	C3, C5 (C3 cleved into C3A and C3B)	P01024, P01031	soluble	not visualised on the map	not visualised on the map	Precursors released from liver to the plasma	Contribution to inflammation and tissue damage	N/A	28570146	Whole blood model
AO	Up	Liver markers ALT/AST/ALP	[ALT] GPT, GPT2; [AST] GOT1, GOT2, GOT1L1; [ALP] ALPI, ALPL, ALPP, ALPG	P24298, Q8TD30; ...	soluble	n/a: not external proteins (GPT: catalyzes the reversible transamination between alanine and 2-oxoglutarate to form pyruvate and glutamate)	n/a	Hepatocytes	Liver damage	N/A	27076371
AO	Up	Creatinine	Creatinine	CHEBI:16737	soluble	n/a (clinical parameter)	n/a (clinical parameter)	Muscles	Muscle damage	N/A	27076371
AO	Up	D-Dimers	NA	NA	soluble	not visualised on the map	not visualised on the map	Degradation product of fibrinogen	Coagulation	N/A	28924019, 34595461
AO	Down	Platelet number (thrombocytopenia)	NA	NA	cellular	not visualised on the map	not visualised on the map	Decrease associated with platelet activation	Bleeding risk, coagulopathy	N/A	28924019, 34595461
1,2,3,4	Up	GM-CSF	CSF2	P04141	soluble	CSF2RA, CSF2RB (complex)	P15509, P32927	CART Cells (KE1), Target T Cells (KE1), Bystander T Cells (KE2/3), Endothelial Cells (KE3/4)	Contribution to production of RO species	Monocytes (Activation KE2/3), Macrophages (Activation, promotion of phagocytosis KE2/3), Endothelial Cells (Activation KE2/3)	27076371
1,2,3,4	Up	IL-2	IL2	P60568	soluble	IL2RA, IL2RB, IL2RG	P01589, P14784, P31785	CART Cells (KE1), Target T Cells (KE1), Bystander T Cells (KE2/3), Dendritic Cells (KE2/3)	Initiation of T cell proliferation	CART Cells (KE1), Target T Cells (KE1), Bystander T Cells (KE2/3), Monocytes (KE2/3), NK Cells (KE2/3) Neutrophils (KE4/AO)	27076371
2,3,4	Up	IL-10	IL10	P22301	soluble	IL10RA, IL10RB	Q13651, Q08334	Monocytes (KE2/3), macrophages (KE2/3), Endothelial Cells (KE2/3)	Anti-inflammatory	Monocytes, macrophages (KE3/4), APCs, T-cells (KE3/4)
2,3,4	Up	IL-4	IL4	P05112	soluble	IL4R	P24394	T-cells (KE2), macrophages	Promotes Th2 cell differentiation, B cell class switching to IgE	T cells (KE3), monocytes, macrophages (KE3/4)
2,3,4	Up	IL-12	IL12A, IL12B	P29459, P29460	soluble	IL12RB1, IL12RB2	P42701, O75711	APCs (KE2/3), macrophages (KE2/3), neutrophils (KE2/3/4)	Promotes differentiation of naive T cells into Th1 cells, enhances IFN-γ production	T cells, NK cells (KE2/3)
2,3,4	Up	IL-17	IL17A, IL17F, IL17D, IL17C	Q16552; Q9P0M4...	soluble	I17RE specific for IL17C, I17RA for IL17A and IL17F, I17RB for IL17B and IL17E(IL25)	Q8NAC3, Q96F46, Q9NRM6	T cells (KE2)	Pushed by IL-6	Monocytes, macrophages (KE2/3), T cells (KE2/3), neutrophils (KE2/3)
1	Up	Granzyme B	GZMB	P10144	soluble	n/a	n/a	CART Cells (KE1), Target T Cells (KE1)	Induces apoptosis via cytotoxic T cells and NK cells	Antigen expressing cells (cell death)
1	Up	Perforin	PRF1	P14222	soluble	n/a	n/a	CART Cells (KE1), Target T Cells (KE1)	Forms pores in target cell membranes, facilitates entry of granzymes	Antigen expressing cells (cell death)
1,2,3	Up	CD25	IL2RA	P01589	cellular	n/a: receptor for IL2	n/a	CART Cells (KE1), Target T Cells (KE1), Bystander T Cells (KE2/3)	Upregulated on activated T cells, mediates the initiation of IL-2 induced cell proliferation, drives differentiation to effector T cell phenotypes	N/A
1,2,3	Up	CD69	CD69	Q07108	cellular	n/a	n/a	CART Cells (KE1), Target T Cells (KE1), Bystander T Cells (KE2/3), NK Cells (KE2/3), Monocytes (KE2/3)	Upregulated on activated T cells	N/A
2,3,4	Up	IL-1Ra	IL6R	P08887	soluble	n/a: receptor for IL6, classic signalling with IL6ST	n/a	hepatocytes, macrophages, monocytes, endothelial (KE2)	Antagonist IL-1b	Monocytes/neutrophils/macrophages/B cells/T cells/epithelial cells (KE3)
3.4	Up	ICAM1	ICAM1	P05362	cellular	cell-to-cell: ICAM proteins are ligands for the leukocyte adhesion protein LFA-1 (ITGAL, ITGB1)	P20701, P05556	Endothelial cells (KE3)	Adherence of immune cells to endothelium	LFA, leukocytes (KE3/4)
3.4	Up	VCAM1	VCAM1	P19320	cellular	cell-to-cell: VLA-4 (ITGA4, ITGB1)	P13612, P05556	Endothelial cells (KE3)	Adherence of immune cells to endothelium	VLA-4, leukocytes (KE3/4)
3.4	Up	E-selectin	SELE	P16581	cellular	cell-to-cell: cell-surface glycoprotein having a role in immunoadhesion. Mediates in the adhesion of blood neutrophils in cytokine-activated endothelium through interaction with SELPLG/PSGL1	Q14242	Endothelial cells (KE3)	Adherence of immune cells to endothelium	multiple ligands, leukocytes (KE3/4)
3.4	Down	VE-Cadherin	CDH5	P33151	cellular	n/a: cadherins are calcium-dependent cell adhesion proteins, CDH5 for CDH5	n/a	Endothelial cells (KE3)	Junction of endothelial cells	Endothelial cells (KE3/4)
2,3,4	Up	MIP-1alpha	CCL3	P10147	soluble	CCR5	P51681	Monocytes, neutrophils, APCs, NK cells (KE2)	Pyrogenic function	Macrophages, T cells, NK cells, APCs (KE3)	27076371
2,3,4	Up	MIP-1beta	CCL4	P13236	soluble	CCR5	P51681	Monocytes, macrophages, endothelial cells, neutrophils (KE2)	Recruitment of macrophages, chemokine function	Monocytes, macrophages, NK cells (KE3)
3.4	Up	VEGF	VEGFA (there are also VEGFB, VEGFC, VEGFD)	P15692	soluble	PGFRA for PDGFA, PDGFB and PDGFC; PGFRB for homodimeric PDGFB and PDGFD and for heterodimers formed by PDGFA and PDGFB	P16234, P09619	Endothelial cells (KE2/3), macrophages	Angiogenesis	Endothelial cells	27076371
